# Supplementary material for: The B. subtilis Rok protein is an atypical H-NS-like protein irresponsive to physico-chemical cues
Source: Nucleic Acids Res. 2022 Nov 21;50(21):12166–85. doi: 10.1093/nar/gkac1064 (PMC9757077; doi:10.1093/nar/gkac1064)
Supplement: gkac1064_Supplemental_Files [file gkac1064_supplemental_files.zip]

Archive with 5 entries (5 files):
- Captions table S6, S7 and S8.docx
- Supplementary figures V2.pdf
- table S6.xlsx
- table S7.xlsx
- table S8.xlsx
