# Supplementary material for: The B. subtilis Rok protein is an atypical H-NS-like protein irresponsive to physico-chemical cues
Source: Nucleic Acids Res. 2022 Nov 21;50(21):12166–85. doi: 10.1093/nar/gkac1064 (PMC9757077; doi:10.1093/nar/gkac1064)
Supplement: gkac1064_Supplemental_Files [file gkac1064_supplemental_files.zip › table S6.xlsx]

## Sheet: WM13-WM15-diff-WM09-WM11-AL0091
Locus	Coord	Diff	pval	qval	-log10(qval)	Product
BSU_misc_RNA_2-scr	26556	31.0778	7.58475e-21	8.29482e-18	17.0812	small cytoplasmic RNA (scRNA, 4.5S RNA), signal recognition particle-like (SRP) component
BSU_00440-veg	52893	25.5364	2.99065e-17	1.63531e-14	13.7864	conserved hypothetical protein
BSU_00490-spoVG	56013	-8.32641	3.55279e-06	0.000108071	3.96629	regulator required for spore cortex synthesis (stage V sporulation)
BSU_00520-ctc	59090	12.3353	1.10152e-08	7.22066e-07	6.14142	ribosomal protein BL25 (Ctc), binding 5S RNA
BSU_00630-yabR	69819	-6.69837	4.04566e-05	0.000816455	3.08807	putative RNA degradation protein; polyribonucleotide nucleotidyltransferase or phosphorylase
BSU_00730-cysK	82234	-7.15538	2.04383e-05	0.000457938	3.33919	cysteine synthase
BSU_01020-rplK	118804	-16.1843	2.82852e-11	3.96096e-09	8.4022	ribosomal protein L11 (BL11)
BSU_01030-rplA	119460	-8.68762	2.07098e-06	6.93326e-05	4.15906	ribosomal protein L1 (BL1)
BSU_01040-rplJ	120311	8.66916	2.63607e-06	8.38505e-05	4.07649	ribosomal protein L10 (BL5)
BSU_01050-rplL	120793	17.9018	2.69081e-12	4.61532e-10	9.3358	ribosomal protein L12 (BL9)
BSU_01080-rpoC	127362	7.33718	1.92877e-05	0.000438142	3.35838	RNA polymerase (beta' subunit)
BSU_01090-rplGB	129464	-7.25936	1.74974e-05	0.000403356	3.39431	K-turn RNA binding protein; alternative ribosomal protein L7A
BSU_01100-rpsL	129910	11.4405	4.19422e-08	2.28799e-06	5.64055	ribosomal protein S12 (BS12)
BSU_01110-rpsG	130395	8.57842	3.01883e-06	9.40713e-05	4.02654	ribosomal protein S7 (BS7)
BSU_01120-fusA	131723	15.5607	8.89282e-11	1.07491e-08	7.96863	elongation factor G
BSU_01130-tufA	133477	20.488	5.64554e-14	1.4093e-11	10.851	elongation factor Tu
BSU_01150-rpsJ	135518	-13.1594	2.59679e-09	2.04941e-07	6.68837	ribosomal protein S10 (BS13); transcription antitermination factor
BSU_01160-rplC	136027	-14.1028	6.34226e-10	5.89702e-08	7.22937	ribosomal protein L3 (BL3)
BSU_01190-rplB	137728	10.8925	9.51099e-08	4.6673e-06	5.33093	ribosomal protein L2 (BL2)
BSU_01200-rpsS	138341	14.9333	2.27046e-10	2.43661e-08	7.61321	ribosomal protein S19 (BS19)
BSU_01210-rplV	138668	16.9645	1.09168e-11	1.65336e-09	8.78163	ribosomal protein L22 (BL17)
BSU_01220-rpsC	139170	11.1627	6.35185e-08	3.25588e-06	5.48733	ribosomal protein S3 (BS3)
BSU_01230-rplP	139717	7.98866	7.28675e-06	0.000195044	3.70987	ribosomal protein L16
BSU_01250-rpsQ	140279	15.7076	7.1399e-11	9.16061e-09	8.03808	ribosomal protein S17 (BS16)
BSU_01260-rplN	140635	13.001	4.07415e-09	3.07854e-07	6.51166	ribosomal protein L14
BSU_01270-rplX	141013	14.3127	5.73889e-10	5.37957e-08	7.26925	ribosomal protein L24 (BL23)
BSU_01280-rplE	141465	15.1474	1.64906e-10	1.84028e-08	7.73512	ribosomal protein L5 (BL6)
BSU_01290-rpsN	141850	14.2395	6.40274e-10	5.92925e-08	7.227	ribosomal protein S14
BSU_01300-rpsH	142173	15.5887	8.52804e-11	1.04039e-08	7.98281	ribosomal protein S8 (BS8)
BSU_01310-rplF	142672	23.4798	6.4609e-16	2.5583e-13	12.592	ribosomal protein L6 (BL8)
BSU_01320-rplR	143155	21.705	9.1619e-15	2.66345e-12	11.5746	ribosomal protein L18
BSU_01330-rpsE	143611	17.99	2.3584e-12	4.10325e-10	9.38687	ribosomal protein S5
BSU_01340-rpmD	143965	14.5232	4.19054e-10	4.07797e-08	7.38956	ribosomal protein L30 (BL27)
BSU_01350-rplO	144305	18.2059	1.70835e-12	3.04139e-10	9.51693	ribosomal protein L15
BSU_01360-secY	145175	11.5893	3.3581e-08	1.89025e-06	5.72348	preprotein translocase subunit
BSU_01370-adk	146204	15.3374	1.24149e-10	1.43277e-08	7.84382	adenylate kinase
BSU_01380-map	146900	15.2892	1.33423e-10	1.52447e-08	7.81688	methionine aminopeptidase
BSU_01389-ybzG	147424	15.1074	1.7505e-10	1.93279e-08	7.71382	putative ribosome binding protein
BSU_01390-infA	147694	10.9988	8.11445e-08	4.06005e-06	5.39147	initiation factor IF-I
BSU_01400-rpmJ	147894	10.4769	1.76989e-07	8.11323e-06	5.09081	ribosomal protein L36 (ribosomal protein B)
BSU_01410-rpsM	148156	16.9534	1.10985e-11	1.66594e-09	8.77834	ribosomal protein S13
BSU_01420-rpsK	148557	11.4796	3.95608e-08	2.17879e-06	5.66179	ribosomal protein S11 (BS11)
BSU_01430-rpoA	149403	11.241	5.65086e-08	2.93615e-06	5.53222	RNA polymerase (alpha subunit)
BSU_01440-rplQ	150134	11.4153	4.35505e-08	2.35337e-06	5.62831	ribosomal protein L17 (BL15)
BSU_misc_RNA_4-ldlM	153765	11.3588	4.73823e-08	2.53066e-06	5.59677	putative L13_leader
BSU_02130-glpQ	233455	-7.89213	6.79787e-06	0.000184539	3.73391	secreted glycerophosphoryl diester phosphodiesterase
BSU_03050-ldh	330257	51.2403	6.25815e-34	2.05321e-30	29.6876	L-lactate dehydrogenase
BSU_03060-lctP	331584	23.0623	1.20567e-15	4.32646e-13	12.3639	L-lactate permease
BSU_03480-srfAA	382350	-7.91022	6.61657e-06	0.000180463	3.74361	surfactin synthetase
BSU_03500-comS	390950	-9.96033	3.09254e-07	1.34769e-05	4.87041	regulator of genetic competence
BSU_03490-srfAB	393120	-8.22326	4.14479e-06	0.000122649	3.91133	surfactin synthetase
BSU_03510-srfAC	400446	-9.13448	1.06222e-06	3.95379e-05	4.40299	surfactin synthetase
BSU_03520-srfAD	402752	-7.10377	2.20768e-05	0.000488455	3.31118	surfactin synthetase
BSU_04470-dctP	500799	-9.57638	5.48859e-07	2.25494e-05	4.64687	C4-dicarboxylate transport protein
BSU_04530-fbpB	506412	10.0553	3.32256e-07	1.43432e-05	4.84335	regulator of iron homeostasis
BSU_04536-fbpA	506537	7.68853	1.14101e-05	0.000285141	3.54494	regulator of iron homeostasis
BSU_04720-rsbW	522655	8.6945	2.53814e-06	8.13113e-05	4.08985	switch protein/serine kinase and anti-sigma factor (inhibitory sigma-B binding protein)
BSU_05120-cspC	559364	-17.374	4.78161e-12	7.78826e-10	9.10856	cold-shock protein
BSU_06020-groES	650045	-14.6962	2.61343e-10	2.72819e-08	7.56413	chaperonin small subunit
BSU_06030-groEL	651051	-14.331	4.50986e-10	4.33362e-08	7.36315	chaperonin large subunit
BSU_06180-pspA	671587	-9.41904	6.94317e-07	2.71185e-05	4.56673	phage shock protein A homolog regulator; prophage region 3
BSU_06240-bdhA	678431	7.53941	1.42579e-05	0.000341802	3.46623	acetoin reductase/2,3-butanediol dehydrogenase
BSU_07800-treP	851073	-11.0575	6.00317e-08	3.09123e-06	5.50987	phosphotransferase system (PTS) trehalose-specific enzyme IIBC component
BSU_08440-yfiY	919855	-6.67113	4.21372e-05	0.000845173	3.07305	xenosiderophore schizokinen (dihydroxamate) transporter binding lipoprotein
BSU_08760-spo0M	953761	-8.97571	1.34659e-06	4.77454e-05	4.32107	protein involved in the control of the cell cycle as a function of the environment
BSU_09100-cspB	984364	-25.3053	3.41124e-17	1.82192e-14	13.7395	major cold-shock protein, RNA helicase co-factor, RNA co-chaperone
BSU_09420-lytE	1019500	-6.56865	4.9109e-05	0.000965615	3.0152	cell wall dl-endopeptidase; phosphatase-associated protein (major autolysin)
BSU_11500-spx	1227895	7.51196	1.48548e-05	0.000353163	3.45203	redox-sensitive regulator
BSU_11910-yjcM	1264317	-6.75164	3.73616e-05	0.000761354	3.11841	conserved hypothetical protein; phage island
BSU_12600-xkdF	1329116	-7.5801	1.08354e-05	0.000274925	3.56079	phage PBSX; conserved hypothetical protein
BSU_12610-xkdG	1330023	-7.16687	2.00904e-05	0.000452793	3.3441	phage PBSX; putative phage chromosome binding protein
BSU_12619-ykzL	1330704	-7.63708	9.95119e-06	0.000255351	3.59286	phage PBSX; conserved hypothetical protein
BSU_12620-xkdH	1331070	-7.21042	1.88247e-05	0.000429323	3.36722	phage PBSX; conserved hypothetical protein
BSU_12640-xkdJ	1331963	-7.12111	2.15122e-05	0.000477804	3.32075	phage PBSX; conserved hypothetical protein
BSU_12649-ykzM	1332296	-9.14792	1.0411e-06	3.88146e-05	4.411	phage PBSX; conserved hypothetical protein
BSU_12650-xkdK	1333102	-6.91631	2.9213e-05	0.000621785	3.20636	phage PBSX; conserved hypothetical protein
BSU_12660-xkdM	1334026	-7.37742	1.46678e-05	0.000349442	3.45663	phage PBSX; conserved hypothetical protein
BSU_13680-motB	1434069	7.3202	1.97831e-05	0.000447625	3.34909	motility protein B; MotB component of the H+-coupled stator flagellum complex
BSU_13690-motA	1434839	7.23993	2.23038e-05	0.000493003	3.30715	motility protein A; MotA component of the H+-coupled stator flagellum complex
BSU_13890-ptsG	1458237	7.17826	2.4457e-05	0.000533915	3.27253	phosphotransferase system (PTS) glucose-specific enzyme IICBA component
BSU_13900-ptsH	1459517	6.80586	4.26623e-05	0.000854213	3.06843	histidine-containing phosphocarrier protein of the phosphotransferase system (PTS) (HPr protein)
BSU_13910-ptsI	1460506	9.83114	4.64463e-07	1.94511e-05	4.71106	phosphotransferase system (PTS) enzyme I
BSU_14480-abh	1518004	-7.40487	1.40784e-05	0.000338205	3.47082	transcriptional regulator
BSU_14600-pdhC	1531201	12.7578	5.85938e-09	4.15329e-07	6.38161	pyruvate dehydrogenase (dihydrolipoamide acetyltransferase E2 subunit)
BSU_14610-pdhD	1532576	10.0927	3.14229e-07	1.36419e-05	4.86512	dihydrolipoamide dehydrogenase E3 subunit of both pyruvate dehydrogenase and 2-oxoglutarate dehydrogenase complexes
BSU_15510-pyrAA	1623204	8.19963	5.31664e-06	0.000149452	3.8255	pyrimidine-specific carbamoyl-phosphate synthetase (small subunit, glutaminase subunit)
BSU_15520-pyrAB	1625344	6.69207	5.05686e-05	0.000990075	3.00433	pyrimidine-specific carbamoyl-phosphate synthetase (large subunit)
BSU_15530-pyrK	1627333	7.91329	8.15538e-06	0.000215779	3.66599	dihydroorotate dehydrogenase (electron transfer subunit)
BSU_15550-pyrF	1628982	7.58853	1.32489e-05	0.000322667	3.49125	orotidine 5'-phosphate decarboxylase
BSU_15560-pyrE	1629645	9.02522	1.54851e-06	5.3398e-05	4.27247	orotate phosphoribosyltransferase
BSU_15820-rpmB	1655693	-11.0805	5.80016e-08	3.00015e-06	5.52286	ribosomal protein L28
BSU_15920-acpA	1665454	-9.54536	5.74896e-07	2.31633e-05	4.6352	acyl carrier protein
BSU_misc_RNA_30-BSU_misc_RNA_30	1676002	10.5616	1.55926e-07	7.2637e-06	5.13884	L19_leader
BSU_16100-sucD	1682068	9.17209	1.24339e-06	4.46879e-05	4.34981	succinyl-CoA synthetase (alpha subunit)
BSU_16680-rpsO	1739076	-12.0412	1.38056e-08	8.7164e-07	6.05966	ribosomal protein S15 (BS18)
BSU_18380-iseA	2002910	11.0838	7.14663e-08	3.59933e-06	5.44378	inhibitor of DL-endopeptidases involved in cell-separation
BSU_19360-odhB	2108132	-7.52345	1.17925e-05	0.000293421	3.53251	2-oxoglutarate dehydrogenase complex (dihydrolipoamide transsuccinylase, E2 subunit)
BSU_19370-odhA	2110191	-8.67475	2.1112e-06	7.03608e-05	4.15267	2-oxoglutarate dehydrogenase (E1 subunit)
BSU_21440-bdbB	2265448	-6.97945	2.65829e-05	0.000575403	3.24003	thiol-disulfide oxidoreductase B; bacteriophage SPbeta
BSU_21460-bdbA	2267143	-6.57994	4.82879e-05	0.000952254	3.02125	bacteriophage SPbeta thiol-disulfide oxidoreductase
BSU_21470-sunT	2268405	-7.15624	2.04121e-05	0.000457797	3.33933	sublancin 168 lantibiotic transporter
BSU_21480-sunA	2269606	-24.0751	2.14393e-16	9.11805e-14	13.0401	sublancin 168 lantibiotic antimicrobial precursor peptide; SPBeta prophage
BSU_21925-BSU_21925	2307816	-24.3457	1.43088e-16	6.70642e-14	13.1735	hypothetical protein
BSU_21930-cspD	2308005	-25.8737	1.45922e-17	8.81904e-15	14.0546	cold-shock protein, molecular chaperone, RNA-helicase co-factor
BSU_misc_RNA_35-rnpB	2331520	8.5454	3.17151e-06	9.8163e-05	4.00805	RNA component of ribonuclease P (RNase P) (catalytic subunit, ribozyme)
BSU_22730-ndk	2381579	-12.739	4.86695e-09	3.59403e-07	6.44442	nucleoside diphosphate kinase
BSU_22790-hbs	2385682	-13.419	1.76174e-09	1.48525e-07	6.8282	non-specific DNA-binding protein HBsu
BSU_23040-fer	2409853	-6.79674	3.49271e-05	0.000718116	3.14381	ferredoxin
BSU_23570-ansB	2455061	-7.59449	1.06049e-05	0.000270013	3.56861	L-aspartase (aspartate ammonia lyase)
BSU_23580-ansA	2456314	-7.63925	9.91893e-06	0.000254808	3.59379	exported L-asparaginase
BSU_25020-sodA	2585738	-8.7193	1.97524e-06	6.63206e-05	4.17835	superoxide dismutase (Mn[2+]-dependent)
BSU_25050-yqgA	2588210	-8.54396	2.56686e-06	8.19895e-05	4.08624	cell wall protein
BSU_25400-yqeY	2620133	-11.3566	3.83951e-08	2.12991e-06	5.67164	conserved protein of unknown function with tRNA aminoacid amidase domain
BSU_25410-rpsU	2620458	-11.5509	2.87189e-08	1.64479e-06	5.78389	ribosomal protein S21
BSU_misc_RNA_41-bsrA	2814591	9.09893	1.38701e-06	4.90817e-05	4.30908	6Sb RNA
BSU_27700-yrbF	2832557	-6.91642	2.9208e-05	0.000621785	3.20636	component of the preprotein translocase
BSU_27940-rpmA	2855022	-13.5492	1.4505e-09	1.24299e-07	6.90553	ribosomal protein L27 (BL24)
BSU_27950-prp	2855346	-19.3655	2.43921e-13	5.38644e-11	10.2687	ribosomal protein L27 specific N-terminal end cysteine protease
BSU_27960-rplU	2855672	-20.1909	7.10686e-14	1.73634e-11	10.7604	ribosomal protein L21 (BL20)
BSU_misc_RNA_43-ldlU	2855878	-27.7002	9.52445e-19	6.83558e-16	15.1652	ribosomal protein L21 leader mRNA sequence
BSU_28230-tig	2886952	-9.01004	1.27927e-06	4.56207e-05	4.34084	prolyl isomerase (trigger factor)
BSU_28450-sdhC	2908433	-7.28232	1.69073e-05	0.000393407	3.40516	succinate dehydrogenase (cytochrome b558 subunit)
BSU_29120-mdh	2979203	7.51083	1.48798e-05	0.000353391	3.45174	malate dehydrogenase (NAD-dependent)
BSU_29190-pfkA	2987068	-6.86797	3.14009e-05	0.00065647	3.18279	6-phosphofructokinase
BSU_29770-ytxH	3047335	8.27327	4.76272e-06	0.000136726	3.86415	conserved protein of unknown function
BSU_31000-yuaI	3180187	7.7708	1.00903e-05	0.000258105	3.5882	putative N-acetyltransferase
BSU_31010-floT	3181230	8.47439	3.52652e-06	0.000107414	3.96894	flotillin lipid rafts scaffold protein
BSU_31020-yuaF	3182277	7.42376	1.69471e-05	0.000393934	3.40458	putative membrane integrity integral membrane protein
BSU_31390-yugI	3225374	-6.64223	4.39965e-05	0.000876342	3.05733	putative RNA degradation protein; putative phosphorylase or nucleotidyl transferase; general stress protein
BSU_31910-yukE	3276288	12.5818	7.62161e-09	5.27222e-07	6.27801	small WGX100 secreted protein (ESX-dependent secretion)
BSU_31930-ald	3278893	7.03516	3.0287e-05	0.000641277	3.19295	L-alanine dehydrogenase (NAD-dependent)
BSU_33040-citG	3389718	-6.56002	4.97466e-05	0.000976479	3.01034	fumarate hydratase
BSU_misc_RNA_55-ssrA	3450892	32.0749	1.70967e-21	2.18135e-18	17.6613	transfer-messenger RNA (tmRNA, 10Sa RNA)
BSU_33900-eno	3477201	7.03413	3.03333e-05	0.000641469	3.19282	enolase
BSU_33910-pgm	3478645	7.88117	8.55634e-06	0.000224577	3.64863	phosphoglycerate mutase
BSU_33930-pgk	3480789	8.97786	1.66206e-06	5.68019e-05	4.24564	phosphoglycerate kinase
BSU_33940-gapA	3482202	13.09	3.56644e-09	2.73936e-07	6.56235	glyceraldehyde-3-phosphate dehydrogenase (NAD-dependent, glycolytic)
BSU_33950-cggR	3483263	7.38673	1.79111e-05	0.000410936	3.38623	transcriptional regulator of gapA
BSU_34540-clpP	3546531	-8.67672	2.10501e-06	7.02669e-05	4.15325	ATP-dependent Clp protease proteolytic subunit; Maxwell's demon
BSU_34800-cwlO	3575074	-8.75255	1.87952e-06	6.36652e-05	4.1961	secreted cell wall DL-endopeptidase
BSU_35310-hpf	3631288	20.2759	7.75029e-14	1.87361e-11	10.7273	ribosome-associated sigma 54 modulation protein; ribosome dimerisation factor
BSU_35320-fliT	3632321	7.52721	1.45201e-05	0.00034664	3.46012	flagellar assembly protein FliT involved in control of flagella expression
BSU_35360-hag	3635444	14.572	3.89596e-10	3.85666e-08	7.41379	flagellin protein
BSU_35910-rbsR	3701901	-9.99461	2.93814e-07	1.28528e-05	4.891	ribose operon repressor (LacI family, D-ribose)
BSU_35920-rbsK	3702834	-12.1915	1.1028e-08	7.22066e-07	6.14142	ribokinase
BSU_35930-rbsD	3703469	-10.6945	1.03259e-07	5.02426e-06	5.29893	D-ribose pyranase
BSU_35940-rbsA	3704423	-14.6171	2.94117e-10	3.00209e-08	7.52258	ribose ABC transporter (ATP-binding protein)
BSU_35950-rbsC	3705649	-12.3074	9.27428e-09	6.2645e-07	6.20311	ribose ABC transporter (permease)
BSU_35960-rbsB	3706604	-13.9911	7.49468e-10	6.77649e-08	7.169	ribose ABC transporter (ribose-binding lipoprotein)
BSU_35970-ywsB	3707412	-17.617	3.32589e-12	5.57536e-10	9.25373	putative cell wall binding enzyme
BSU_36850-atpF	3786201	-7.78442	7.98485e-06	0.000211511	3.67467	ATP synthase (subunit b, component F0)
BSU_36860-atpE	3786726	-10.834	8.38278e-08	4.17176e-06	5.37968	ATP synthase (subunit c, component F0)
BSU_37110-ywjH	3808073	-8.88574	1.54036e-06	5.31967e-05	4.27412	transaldolase
BSU_37120-fbaA	3808941	-9.42044	6.92873e-07	2.71082e-05	4.5669	fructose-1,6-bisphosphate aldolase
BSU_37350-sboA	3836124	13.3562	2.39616e-09	1.93015e-07	6.71441	subtilosin A
BSU_37370-albA	3836996	12.4409	9.407e-09	6.33552e-07	6.19822	subtilosin A thioether formation enzyme
BSU_37380-albB	3837763	11.2783	5.34444e-08	2.78956e-06	5.55447	membrane component involved in subtilosin production
BSU_37390-albC	3838200	8.77888	2.2375e-06	7.34625e-05	4.13393	putative transporter involved in subtilosin production
BSU_37780-rocA	3879740	7.61271	1.27788e-05	0.000312875	3.50463	delta-1-pyrroline-5 carboxylate dehydrogenase
BSU_38030-ywdA	3901992	-9.55824	5.63936e-07	2.29228e-05	4.63973	conserved protein of unknown function
BSU_38040-sacA	3902930	-15.7179	5.67788e-11	7.45133e-09	8.12777	sucrose-6-phosphate hydrolase
BSU_38050-sacP	3904339	-12.6658	5.42926e-09	3.92102e-07	6.4066	phosphotransferase system (PTS) sucrose-specific enzyme IIBC component
BSU_38160-qoxB	3916294	8.3488	4.25446e-06	0.000124946	3.90328	cytochrome aa3-600 quinol oxidase (subunit I)
BSU_38170-qoxA	3917779	7.77774	9.98627e-06	0.000255965	3.59182	cytochrome aa3-600 quinol oxidase (subunit II)
BSU_38520-dltC	3955105	-6.78463	3.55645e-05	0.000727547	3.13814	D-alanyl carrier protein
BSU_38740-cydC	3975940	7.19276	2.39328e-05	0.000523466	3.28111	ABC membrane transporter (ATP-binding protein) required for cytochrome bb' function (reductant efflux pump)
BSU_39230-wapA	4027046	8.40601	3.90588e-06	0.000116497	3.93369	cell wall-associated tRNA nuclease precursor; intercellular growth inhibitor
BSU_39260-bglH	4033051	-11.3539	3.85509e-08	2.1334e-06	5.67093	aryl-phospho-beta-d-glucosidase
BSU_39270-bglP	4034693	-8.80814	1.72971e-06	5.89386e-05	4.2296	phosphotransferase system (PTS) beta-glucoside-specific enzyme IIBCA component
BSU_39940-yxaL	4103045	7.37525	1.8221e-05	0.000417213	3.37964	membrane associated protein kinase with beta-propeller domain
BSU_40580-yybN	4173333	-14.7585	2.38113e-10	2.54349e-08	7.59457	conserved protein of unknown function
BSU_40890-rpsR	4198723	-7.78486	7.97952e-06	0.000211511	3.67467	ribosomal protein S18
BSU_40900-ssbA	4199145	-11.8933	1.72186e-08	1.06302e-06	5.97346	single-strand DNA-binding protein
BSU_40910-rpsF	4199589	-8.2631	3.90525e-06	0.000116497	3.93369	ribosomal protein S6 (BS9)
HXD20_RS00205-NA	34168	10.2181	2.60532e-07	1.16182e-05	4.93486	repressor of comK
