# Supplementary material for: The B. subtilis Rok protein is an atypical H-NS-like protein irresponsive to physico-chemical cues
Source: Nucleic Acids Res. 2022 Nov 21;50(21):12166–85. doi: 10.1093/nar/gkac1064 (PMC9757077; doi:10.1093/nar/gkac1064)
Supplement: gkac1064_Supplemental_Files [file gkac1064_supplemental_files.zip › table S7.xlsx]

## Sheet: WM17-WM19-diff-WM09-WM11-AL0091
Locus	Coord	Diff	pval	qval	-log10(qval)	Product
BSU_00120-pdxT	20263	6.73841	4.71854e-05	0.000932582	3.03031	glutamine amidotransferase for pyridoxal phosphate synthesis; pyridoxal 5'-phosphate synthase complex, glutamine amidotransferase subunit PdxT
BSU_misc_RNA_2-scr	26556	37.6891	3.88936e-25	7.44359e-22	21.1282	small cytoplasmic RNA (scRNA, 4.5S RNA), signal recognition particle-like (SRP) component
BSU_00500-gcaD	57037	-6.92807	2.87042e-05	0.000613229	3.21238	bifunctional glucosamine-1-phosphate N-acetyltransferase/UDP-N-acetylglucosamine pyrophosphorylase
BSU_00520-ctc	59090	11.3817	4.5791e-08	2.45136e-06	5.61059	ribosomal protein BL25 (Ctc), binding 5S RNA
BSU_00630-yabR	69819	-8.10706	4.93066e-06	0.000141018	3.85073	putative RNA degradation protein; polyribonucleotide nucleotidyltransferase or phosphorylase
BSU_01020-rplK	118804	-21.6534	7.99178e-15	2.35307e-12	11.6284	ribosomal protein L11 (BL11)
BSU_01030-rplA	119460	-12.7415	4.84862e-09	3.59205e-07	6.44466	ribosomal protein L1 (BL1)
BSU_misc_RNA_3-BSU_misc_RNA_3	119925	-10.4485	1.49124e-07	7.0093e-06	5.15433	L10_leader
BSU_01040-rplJ	120311	-11.1969	4.87425e-08	2.57668e-06	5.58894	ribosomal protein L10 (BL5)
BSU_01050-rplL	120793	-14.5405	3.29808e-10	3.30759e-08	7.48049	ribosomal protein L12 (BL9)
BSU_01090-rplGB	129464	-16.2302	2.64089e-11	3.74386e-09	8.42668	K-turn RNA binding protein; alternative ribosomal protein L7A
BSU_01100-rpsL	129910	-19.995	9.52286e-14	2.27815e-11	10.6424	ribosomal protein S12 (BS12)
BSU_01110-rpsG	130395	-12.3189	9.11653e-09	6.17612e-07	6.20928	ribosomal protein S7 (BS7)
BSU_01120-fusA	131723	9.13218	1.31979e-06	4.69929e-05	4.32797	elongation factor G
BSU_01130-tufA	133477	21.3004	1.67692e-14	4.53085e-12	11.3438	elongation factor Tu
BSU_01150-rpsJ	135518	-17.2638	5.63706e-12	9.11694e-10	9.04015	ribosomal protein S10 (BS13); transcription antitermination factor
BSU_01160-rplC	136027	-21.4019	1.16376e-14	3.34087e-12	11.4761	ribosomal protein L3 (BL3)
BSU_01170-rplD	136681	-14.7005	2.59659e-10	2.72819e-08	7.56413	ribosomal protein L4
BSU_01180-rplW	137136	-14.6293	2.88823e-10	2.96121e-08	7.52853	ribosomal protein L23
BSU_01190-rplB	137728	-13.2408	2.29944e-09	1.86417e-07	6.72951	ribosomal protein L2 (BL2)
BSU_01200-rpsS	138341	-15.7513	5.402e-11	7.13002e-09	8.14691	ribosomal protein S19 (BS19)
BSU_01210-rplV	138668	-13.795	1.00458e-09	8.87355e-08	7.0519	ribosomal protein L22 (BL17)
BSU_01220-rpsC	139170	-14.4095	4.01061e-10	3.9513e-08	7.40326	ribosomal protein S3 (BS3)
BSU_01230-rplP	139717	-12.6231	5.78693e-09	4.12459e-07	6.38462	ribosomal protein L16
BSU_01240-rpmC	140024	-10.5007	1.37928e-07	6.53126e-06	5.185	ribosomal protein L29
BSU_01280-rplE	141465	7.06914	2.87877e-05	0.000614442	3.21152	ribosomal protein L5 (BL6)
BSU_01300-rpsH	142173	9.75187	5.22861e-07	2.16133e-05	4.66528	ribosomal protein S8 (BS8)
BSU_01310-rplF	142672	22.0254	5.67667e-15	1.7859e-12	11.7481	ribosomal protein L6 (BL8)
BSU_01320-rplR	143155	21.3575	1.53991e-14	4.30786e-12	11.3657	ribosomal protein L18
BSU_01330-rpsE	143611	12.0159	1.77533e-08	1.08726e-06	5.96367	ribosomal protein S5
BSU_01350-rplO	144305	11.9075	2.08746e-08	1.25171e-06	5.90249	ribosomal protein L15
BSU_01360-secY	145175	7.00498	3.16838e-05	0.000661501	3.17947	preprotein translocase subunit
BSU_01390-infA	147694	-8.741	1.91222e-06	6.44875e-05	4.19052	initiation factor IF-I
BSU_01410-rpsM	148156	12.6181	7.21911e-09	5.03934e-07	6.29763	ribosomal protein S13
BSU_misc_RNA_4-ldlM	153765	-13.8275	9.57027e-10	8.55217e-08	7.06792	putative L13_leader
BSU_01490-rplM	154061	-12.653	5.53371e-09	3.96294e-07	6.40198	ribosomal protein L13
BSU_01500-rpsI	154496	-9.26806	8.70017e-07	3.31357e-05	4.4797	ribosomal protein S9
BSU_01540-salA	157950	8.44951	3.66011e-06	0.000110748	3.95566	phosphorylation-dependent (Y327) transcriptional regulator
BSU_01730-sigW	195131	-8.70439	2.01974e-06	6.77157e-05	4.16931	RNA polymerase ECF(extracytoplasmic function)-type sigma factor W
BSU_01740-rsiW	195739	-7.92725	6.45031e-06	0.000176775	3.75258	anti-sigma(W) factor
BSU_01780-glmS	201178	12.2436	1.26322e-08	8.12639e-07	6.0901	L-glutamine-D-fructose-6-phosphate amidotransferase
BSU_02110-ybyB	230949	9.42482	8.52339e-07	3.25704e-05	4.48718	conserved protein of unknown function
BSU_02130-glpQ	233455	-8.33215	3.52245e-06	0.000107414	3.96894	secreted glycerophosphoryl diester phosphodiesterase
BSU_03050-ldh	330257	19.0107	5.13222e-13	1.05238e-10	9.97783	L-lactate dehydrogenase
BSU_03480-srfAA	382350	10.7894	1.10954e-07	5.36458e-06	5.27046	surfactin synthetase
BSU_03500-comS	390950	7.11117	2.70355e-05	0.000583003	3.23433	regulator of genetic competence
BSU_03490-srfAB	393120	9.06917	1.45009e-06	5.09996e-05	4.29243	surfactin synthetase
BSU_03510-srfAC	400446	9.29895	1.02869e-06	3.84146e-05	4.4155	surfactin synthetase
BSU_03982-mtlF	451401	10.3615	2.10282e-07	9.54413e-06	5.02026	phosphotransferase system (PTS) mannitol-specific enzyme IIA component
BSU_03990-mtlD	452179	7.65806	1.19416e-05	0.000295848	3.52893	mannitol-1-phosphate 5-dehydrogenase
BSU_04400-gsiB	494692	8.27823	4.72755e-06	0.000135886	3.86683	general stress protein glucose starvation induced
BSU_04470-dctP	500799	10.5461	1.59603e-07	7.40492e-06	5.13048	C4-dicarboxylate transport protein
BSU_04530-fbpB	506412	14.6763	3.33335e-10	3.32842e-08	7.47776	regulator of iron homeostasis
BSU_04536-fbpA	506537	12.9123	4.65146e-09	3.45713e-07	6.46128	regulator of iron homeostasis
BSU_04580-cshA	511899	-7.79407	7.87053e-06	0.000209028	3.6798	ATP-dependent RNA helicase; cold shock
BSU_04650-ndoAI	518798	-8.42536	3.06451e-06	9.52361e-05	4.0212	antitoxin EndoAI
BSU_04720-rsbW	522655	7.09585	2.76614e-05	0.000593711	3.22642	switch protein/serine kinase and anti-sigma factor (inhibitory sigma-B binding protein)
BSU_05120-cspC	559364	-24.3043	1.52225e-16	6.85491e-14	13.164	cold-shock protein
BSU_06020-groES	650045	-14.271	4.93327e-10	4.68171e-08	7.3296	chaperonin small subunit
BSU_06030-groEL	651051	-13.7581	1.06154e-09	9.30512e-08	7.03128	chaperonin large subunit
BSU_06180-pspA	671587	-9.69393	4.60451e-07	1.93322e-05	4.71372	phage shock protein A homolog regulator; prophage region 3
BSU_06190-ydjG	672507	-7.86995	7.02692e-06	0.000189859	3.72157	putative phage replication protein; prophage region 3
BSU_06200-ydjH	673401	-8.3033	3.67761e-06	0.000111132	3.95416	conserved hypothetical protein; prophage region 3
BSU_06210-ydjI	674300	-7.55626	1.12284e-05	0.000282136	3.54954	putative phage protein
BSU_06270-ydjO	681360	-7.51705	1.19059e-05	0.000295601	3.52929	conserved hypothetical protein
BSU_06560-yerA	714535	7.60917	1.28466e-05	0.000314202	3.50279	putative adenine deaminase YerA
BSU_07550-yflT	827629	6.68531	5.10814e-05	0.000997565	3.00106	heat stress induced protein
BSU_07800-treP	851073	-9.71066	4.49083e-07	1.89589e-05	4.72219	phosphotransferase system (PTS) trehalose-specific enzyme IIBC component
BSU_08180-malA	890697	26.8691	4.08303e-18	2.75797e-15	14.5594	6-phospho-alpha-glucosidase
BSU_08190-glvR	891818	14.068	8.27233e-10	7.42119e-08	7.12953	transcriptional activator of the Mal operon
BSU_08200-malP	893007	11.5567	3.52535e-08	1.97954e-06	5.70344	phosphotransferase system (PTS) maltose-specific enzyme IICB component
BSU_09100-cspB	984364	-43.6654	4.15905e-29	1.0613e-25	24.9742	major cold-shock protein, RNA helicase co-factor, RNA co-chaperone
BSU_09280-glpF	1002913	8.06574	6.49411e-06	0.000177764	3.75016	glycerol permease
BSU_09290-glpK	1004089	11.7646	2.5843e-08	1.49499e-06	5.82536	glycerol kinase (sn-glycerol-3-phosphate generating)
BSU_09300-glpD	1005809	7.01826	3.10615e-05	0.000652519	3.18541	sn-glycerol-3-phosphate oxidase (FAD-dependent)
BSU_09690-nhaX	1044623	8.7536	2.32363e-06	7.56944e-05	4.12094	stress response protein, UspA family
BSU_10770-wprA	1155131	8.34357	4.2878e-06	0.000125764	3.90044	cell wall-associated protease
BSU_11340-fabF	1209804	-6.86128	3.17163e-05	0.000661578	3.17942	beta-ketoacyl-acyl carrier protein synthase II (involved in pimelate synthesis)
BSU_11430-oppA	1220668	11.4447	4.16784e-08	2.27901e-06	5.64225	oligopeptide ABC transporter (binding lipoprotein)
BSU_11720-fabI	1248176	-7.98128	5.9501e-06	0.000165837	3.78032	enoyl-acyl carrier protein reductase
BSU_11839-yjzE	1256236	7.10108	2.74459e-05	0.00059019	3.22901	hypothetical protein
BSU_11910-yjcM	1264317	-7.87313	6.99356e-06	0.000189403	3.72261	conserved hypothetical protein; phage island
BSU_12280-yjlC	1298823	-9.94233	3.17684e-07	1.37659e-05	4.86119	conserved hypothetical protein
BSU_12290-ndh	1299663	-9.11122	1.09977e-06	4.06066e-05	4.3914	NADH dehydrogenase
BSU_12600-xkdF	1329116	-7.50289	1.21605e-05	0.000299976	3.52291	phage PBSX; conserved hypothetical protein
BSU_12610-xkdG	1330023	-7.1445	2.07731e-05	0.000464081	3.33341	phage PBSX; putative phage chromosome binding protein
BSU_12619-ykzL	1330704	-7.59245	1.06373e-05	0.000270538	3.56777	phage PBSX; conserved hypothetical protein
BSU_12620-xkdH	1331070	-7.07655	2.29932e-05	0.000505807	3.29602	phage PBSX; conserved hypothetical protein
BSU_12640-xkdJ	1331963	-6.8393	3.27752e-05	0.000678734	3.1683	phage PBSX; conserved hypothetical protein
BSU_12649-ykzM	1332296	-9.03961	1.22398e-06	4.43207e-05	4.35339	phage PBSX; conserved hypothetical protein
BSU_12650-xkdK	1333102	-6.85493	3.20185e-05	0.000666066	3.17648	phage PBSX; conserved hypothetical protein
BSU_12660-xkdM	1334026	-7.3413	1.54811e-05	0.000364656	3.43812	phage PBSX; conserved hypothetical protein
BSU_13160-ohrB	1382225	6.71192	4.90904e-05	0.000965615	3.0152	organic hydroperoxide resistance reductase B
BSU_13550-mtnA	1422703	9.99046	3.66074e-07	1.56269e-05	4.80613	methylthioribose-1-phosphate isomerase (methionine salvage pathway)
BSU_13560-mtnK	1423838	7.69184	1.13539e-05	0.000284354	3.54614	methylthioribose kinase (methionine salvage pathway, promiscuous)
BSU_13890-ptsG	1458237	8.07033	6.44976e-06	0.000176775	3.75258	phosphotransferase system (PTS) glucose-specific enzyme IICBA component
BSU_13900-ptsH	1459517	9.05661	1.47756e-06	5.16495e-05	4.28693	histidine-containing phosphocarrier protein of the phosphotransferase system (PTS) (HPr protein)
BSU_13910-ptsI	1460506	10.2231	2.58602e-07	1.15771e-05	4.9364	phosphotransferase system (PTS) enzyme I
BSU_14100-ykuJ	1484237	-6.8562	3.19579e-05	0.000665407	3.17691	putative RNA-specific modification enzyme subunit
BSU_14110-ykuK	1484725	-6.84267	3.26107e-05	0.000675935	3.17009	putative RNA-binding enzyme component
BSU_14240-rok	1494075	7.49531	1.52289e-05	0.00036081	3.44272	repressor of comK
BSU_14480-abh	1518004	-8.95479	1.38935e-06	4.9089e-05	4.30902	transcriptional regulator
BSU_14580-pdhA	1528884	-10.0322	2.7775e-07	1.22906e-05	4.91043	pyruvate dehydrogenase (E1 alpha subunit)
BSU_14600-pdhC	1531201	8.42129	3.8177e-06	0.000114743	3.94028	pyruvate dehydrogenase (dihydrolipoamide acetyltransferase E2 subunit)
BSU_15070-ylbN	1575523	-8.33342	3.51576e-06	0.000107371	3.96911	conserved hypothetical protein
BSU_15080-rpmF	1575894	-9.60836	5.23253e-07	2.16133e-05	4.66528	ribosomal protein L32
BSU_15820-rpmB	1655693	-15.8528	4.64202e-11	6.16234e-09	8.21025	ribosomal protein L28
BSU_15920-acpA	1665454	18.9179	5.89524e-13	1.18763e-10	9.92532	acyl carrier protein
BSU_misc_RNA_30-BSU_misc_RNA_30	1676002	-16.0372	3.52403e-11	4.84628e-09	8.31459	L19_leader
BSU_16040-rplS	1676216	-17.0741	7.48472e-12	1.16935e-09	8.93206	ribosomal protein L19
BSU_16090-sucC	1681010	6.94652	3.45757e-05	0.000711529	3.14781	succinyl-CoA synthetase (beta subunit)
BSU_16100-sucD	1682068	13.3821	2.30525e-09	1.86417e-07	6.72951	succinyl-CoA synthetase (alpha subunit)
BSU_16490-rpsB	1718303	-13.459	1.65962e-09	1.40645e-07	6.85187	ribosomal protein S2
BSU_16500-tsf	1719216	-11.2038	4.82413e-08	2.56461e-06	5.59098	elongation factor Ts
BSU_16520-frr	1720805	-6.64498	4.38163e-05	0.00087503	3.05798	ribosome recycling factor
BSU_16680-rpsO	1739076	-20.9806	2.18393e-14	5.83211e-12	11.2342	ribosomal protein S15 (BS18)
BSU_16690-pnpA	1740442	-6.6887	4.10456e-05	0.000826164	3.08293	polynucleotide phosphorylase (PNPase)
BSU_18380-iseA	2002910	11.1457	6.51559e-08	3.31789e-06	5.47914	inhibitor of DL-endopeptidases involved in cell-separation
BSU_18840-xynA	2054920	-10.9349	7.21018e-08	3.62339e-06	5.44088	secreted endo-1,4-beta-xylanase
BSU_19370-odhA	2110191	-7.16615	2.0112e-05	0.000452835	3.34406	2-oxoglutarate dehydrogenase (E1 subunit)
BSU_20420-yorD	2187142	-8.26188	3.91239e-06	0.000116539	3.93353	stress protein SCP1; phage SPbeta
BSU_21440-bdbB	2265448	-9.23923	9.08319e-07	3.44801e-05	4.46243	thiol-disulfide oxidoreductase B; bacteriophage SPbeta
BSU_21450-sunS	2266302	-8.3946	3.20865e-06	9.89124e-05	4.00475	sublancin glycosyltransferase; phage SPbeta
BSU_21460-bdbA	2267143	-8.1612	4.54752e-06	0.000131866	3.87987	bacteriophage SPbeta thiol-disulfide oxidoreductase
BSU_21470-sunT	2268405	-8.44989	2.95421e-06	9.24338e-05	4.03417	sublancin 168 lantibiotic transporter
BSU_21480-sunA	2269606	-82.3333	3.36763e-54	2.57804e-50	49.5887	sublancin 168 lantibiotic antimicrobial precursor peptide; SPBeta prophage
BSU_21540-yolA	2273130	-8.0805	5.13025e-06	0.000145458	3.83726	conserved exported protein of unknown function; SPbeta phage
BSU_21925-BSU_21925	2307816	27.8529	9.38859e-19	6.83558e-16	15.1652	hypothetical protein
BSU_21930-cspD	2308005	-18.0775	1.67125e-12	3.02219e-10	9.51968	cold-shock protein, molecular chaperone, RNA-helicase co-factor
BSU_misc_RNA_35-rnpB	2331520	15.1678	1.59939e-10	1.80056e-08	7.74459	RNA component of ribonuclease P (RNase P) (catalytic subunit, ribozyme)
BSU_22260-yppF	2338676	7.65162	1.20571e-05	0.000298387	3.52522	putative sporulation protein
BSU_22730-ndk	2381579	11.841	2.30556e-08	1.36117e-06	5.86609	nucleoside diphosphate kinase
BSU_22790-hbs	2385682	-17.9163	2.12643e-12	3.72791e-10	9.42854	non-specific DNA-binding protein HBsu
BSU_23040-fer	2409853	-9.69596	4.59057e-07	1.9309e-05	4.71424	ferredoxin
BSU_23550-mleA	2452123	-8.40517	3.15838e-06	9.80015e-05	4.00877	catabolic NAD-dependent malic enzyme (conversion of malate into pyruvate)
BSU_23560-mleN	2453503	-7.50546	1.21137e-05	0.000299466	3.52365	malate-H+/Na+-lactate antiporter
BSU_23570-ansB	2455061	-9.82476	3.78691e-07	1.61056e-05	4.79302	L-aspartase (aspartate ammonia lyase)
BSU_23580-ansA	2456314	-8.86835	1.5809e-06	5.43516e-05	4.26479	exported L-asparaginase
BSU_24080-bcd	2503206	7.57418	1.35361e-05	0.000327922	3.48423	branched-chain amino acid dehydrogenase
BSU_25020-sodA	2585738	13.268	2.73373e-09	2.1501e-07	6.66754	superoxide dismutase (Mn[2+]-dependent)
BSU_25050-yqgA	2588210	-15.3374	1.0026e-10	1.19304e-08	7.92334	cell wall protein
BSU_25400-yqeY	2620133	-14.8942	1.9442e-10	2.11614e-08	7.67446	conserved protein of unknown function with tRNA aminoacid amidase domain
BSU_25410-rpsU	2620458	-11.7741	2.05747e-08	1.23696e-06	5.90764	ribosomal protein S21
BSU_25480-grpE	2628253	-7.90588	6.65965e-06	0.000181215	3.74181	nucleotide exchange factor for DnaK activity
BSU_26820-yrpD	2739840	-7.2966	1.65505e-05	0.000387067	3.41221	putative lipoprotein
BSU_27320-greA	2791731	-6.85775	3.1884e-05	0.000664471	3.17752	transcription elongation factor resolving backtracking / stalling
BSU_misc_RNA_41-bsrA	2814591	12.3322	1.10671e-08	7.22066e-07	6.14142	6Sb RNA
BSU_27550-aspS	2815632	9.46825	7.98778e-07	3.09355e-05	4.50954	aspartyl-tRNA synthetase, promiscuous (also recognizes tRNAasn)
BSU_27700-yrbF	2832557	-8.02772	5.55118e-06	0.000155474	3.80834	component of the preprotein translocase
BSU_27940-rpmA	2855022	-15.3171	1.03342e-10	1.22338e-08	7.91244	ribosomal protein L27 (BL24)
BSU_27950-prp	2855346	-17.5795	3.51717e-12	5.85329e-10	9.2326	ribosomal protein L27 specific N-terminal end cysteine protease
BSU_27960-rplU	2855672	-18.6506	7.09865e-13	1.38159e-10	9.85962	ribosomal protein L21 (BL20)
BSU_misc_RNA_43-ldlU	2855878	12.0919	1.58454e-08	9.9157e-07	6.00368	ribosomal protein L21 leader mRNA sequence
BSU_28230-tig	2886952	-12.1927	1.10088e-08	7.22066e-07	6.14142	prolyl isomerase (trigger factor)
BSU_28430-sdhB	2905952	11.3565	4.75522e-08	2.53384e-06	5.59622	succinate dehydrogenase (iron-sulfur protein)
BSU_28440-sdhA	2907215	9.62843	6.28761e-07	2.48539e-05	4.60461	succinate dehydrogenase (flavoprotein subunit)
BSU_28850-rplT	2952404	-10.3275	1.78682e-07	8.17452e-06	5.08754	ribosomal protein L20
BSU_28860-rpmI	2952715	-10.3848	1.64003e-07	7.56322e-06	5.12129	ribosomal protein L35
BSU_28870-infC	2953089	-9.20101	9.61697e-07	3.61335e-05	4.44209	initiation factor IF-3
BSU_28900-pftB	2954840	19.8104	1.55366e-13	3.5328e-11	10.4519	pyruvate import system subunit B
BSU_28910-pftA	2955429	21.9403	6.44623e-15	1.94948e-12	11.7101	pyruvate uptake system subunit A
BSU_29010-speD	2966603	7.887	8.48211e-06	0.000223395	3.65093	S-adenosylmethionine decarboxylase
BSU_29020-gapB	2967543	12.18	1.38921e-08	8.74096e-07	6.05844	glyceraldehyde-3-phosphate dehydrogenase (NADP-dependent, gluconeogenesis)
BSU_29120-mdh	2979203	14.2003	6.78903e-10	6.23668e-08	7.20505	malate dehydrogenase (NAD-dependent)
BSU_29130-icd	2980352	14.1764	7.03579e-10	6.41207e-08	7.193	isocitrate dehydrogenase
BSU_29140-citZ	2981710	9.35496	9.4612e-07	3.57717e-05	4.44646	citrate synthase II
BSU_29190-pfkA	2987068	-7.75332	8.36462e-06	0.000220553	3.65649	6-phosphofructokinase
BSU_misc_RNA_93-ldsD	3035655	-14.7228	2.51146e-10	2.67028e-08	7.57344	ribosomal protein S4 leader mRNA sequence
BSU_29660-rpsD	3036031	-15.5192	7.64111e-11	9.69534e-09	8.01344	ribosomal protein S4 (BS4)
BSU_29770-ytxH	3047335	14.2064	6.72732e-10	6.20481e-08	7.20727	conserved protein of unknown function
BSU_29780-ytxG	3047804	9.31023	1.01151e-06	3.78343e-05	4.42211	general stress protein
BSU_30560-pckA	3130322	8.40721	3.89891e-06	0.000116497	3.93369	phosphoenolpyruvate carboxykinase
BSU_30650-dps	3136457	8.69281	2.54455e-06	8.13903e-05	4.08943	DNA-protecting protein, mini-ferritin
BSU_30660-ctaK	3137157	8.24796	4.94628e-06	0.000141289	3.84989	putative lipoprotein
BSU_31390-yugI	3225374	-15.219	1.19663e-10	1.38797e-08	7.85762	putative RNA degradation protein; putative phosphorylase or nucleotidyl transferase; general stress protein
BSU_31910-yukE	3276288	12.7954	5.53908e-09	3.96294e-07	6.40198	small WGX100 secreted protein (ESX-dependent secretion)
BSU_31930-ald	3278893	7.16964	2.47739e-05	0.000538786	3.26858	L-alanine dehydrogenase (NAD-dependent)
BSU_32710-sufC	3360388	-6.84778	3.23623e-05	0.000672001	3.17263	sulfur mobilizing ABC protein, ATPase
BSU_32800-gcvH	3366315	7.99783	7.18762e-06	0.00019284	3.7148	glycine cleavage system protein H (lipoyl acceptor protein)
BSU_misc_RNA_55-ssrA	3450892	65.4783	3.60879e-43	2.07199e-39	38.6836	transfer-messenger RNA (tmRNA, 10Sa RNA)
BSU_33630-secG	3455208	-7.06371	2.34384e-05	0.000515107	3.2881	preprotein translocase subunit
BSU_33900-eno	3477201	9.25434	1.0996e-06	4.06066e-05	4.3914	enolase
BSU_33910-pgm	3478645	9.46114	8.07313e-07	3.11086e-05	4.50712	phosphoglycerate mutase
BSU_33920-tpi	3479786	7.38889	1.78536e-05	0.000410026	3.38719	triose phosphate isomerase
BSU_33930-pgk	3480789	8.66397	2.65663e-06	8.43204e-05	4.07407	phosphoglycerate kinase
BSU_33940-gapA	3482202	9.64308	6.15151e-07	2.43999e-05	4.61261	glyceraldehyde-3-phosphate dehydrogenase (NAD-dependent, glycolytic)
BSU_34030-lutC	3493158	11.3114	5.08627e-08	2.67916e-06	5.572	component of an iron-sulfur oxidase for L-lactate utilization
BSU_34040-lutB	3494239	12.313	1.13879e-08	7.38798e-07	6.13147	component of an iron-sulfur oxidase linked to L-lactate utilization
BSU_34050-lutA	3495343	12.9402	4.46111e-09	3.34817e-07	6.47519	iron-sulfur oxidase subunit used in L-lactate utilization
BSU_34540-clpP	3546531	-9.11306	1.09676e-06	4.06066e-05	4.3914	ATP-dependent Clp protease proteolytic subunit; Maxwell's demon
BSU_34800-cwlO	3575074	-9.30159	8.27513e-07	3.17804e-05	4.49784	secreted cell wall DL-endopeptidase
BSU_35310-hpf	3631288	27.5867	1.39732e-18	9.72447e-16	15.0121	ribosome-associated sigma 54 modulation protein; ribosome dimerisation factor
BSU_35320-fliT	3632321	8.0572	6.57754e-06	0.000179619	3.74565	flagellar assembly protein FliT involved in control of flagella expression
BSU_35360-hag	3635444	14.3693	5.27407e-10	4.96572e-08	7.30402	flagellin protein
BSU_35910-rbsR	3701901	-7.28837	1.67551e-05	0.000390657	3.4082	ribose operon repressor (LacI family, D-ribose)
BSU_35920-rbsK	3702834	-7.08091	2.28439e-05	0.000503969	3.2976	ribokinase
BSU_35940-rbsA	3704423	6.71422	4.89224e-05	0.000963596	3.01611	ribose ABC transporter (ATP-binding protein)
BSU_35960-rbsB	3706604	-7.43129	1.35335e-05	0.000327922	3.48423	ribose ABC transporter (ribose-binding lipoprotein)
BSU_35970-ywsB	3707412	-12.0823	1.29827e-08	8.28226e-07	6.08185	putative cell wall binding enzyme
BSU_36410-mbl	3747755	-6.78442	3.55759e-05	0.000727547	3.13814	MreB-like morphogen
BSU_36670-csbD	3770198	8.08996	6.26333e-06	0.000172474	3.76328	stress response protein
BSU_36760-murAA	3778604	-7.15693	2.03909e-05	0.000457769	3.33935	UDP-N-acetylglucosamine 1-carboxyvinyltransferase
BSU_36800-atpC	3781268	7.63765	1.23113e-05	0.000302398	3.51942	ATP synthase (subunit epsilon, F1 subunit)
BSU_36810-atpD	3782202	11.5247	3.69821e-08	2.05649e-06	5.68687	ATP synthase (subunit beta, component F1)
BSU_36820-atpG	3783370	7.55267	1.39782e-05	0.000336503	3.47301	ATP synthase (subunit gamma, component F1)
BSU_36850-atpF	3786201	-8.61389	2.31217e-06	7.5428e-05	4.12247	ATP synthase (subunit b, component F0)
BSU_36860-atpE	3786726	-11.6746	2.38753e-08	1.40595e-06	5.85203	ATP synthase (subunit c, component F0)
BSU_36870-atpB	3787245	-7.12455	2.14018e-05	0.000475813	3.32256	ATP synthase (subunit a, component F0)
BSU_37070-rpmE	3803181	-12.0407	1.38151e-08	8.7164e-07	6.05966	ribosomal protein L31
BSU_37110-ywjH	3808073	9.47515	7.90586e-07	3.06699e-05	4.51329	transaldolase
BSU_37120-fbaA	3808941	-9.65017	4.91563e-07	2.04468e-05	4.68937	fructose-1,6-bisphosphate aldolase
BSU_37350-sboA	3836124	-10.5143	1.35161e-07	6.4267e-06	5.19201	subtilosin A
BSU_37370-albA	3836996	-7.29319	1.6635e-05	0.000388646	3.41045	subtilosin A thioether formation enzyme
BSU_37380-albB	3837763	-7.56238	1.11261e-05	0.000280924	3.55141	membrane component involved in subtilosin production
BSU_37540-ywhB	3853580	8.72338	2.43095e-06	7.86325e-05	4.1044	2-hydroxymuconate tautomerase (promiscuous)
BSU_37780-rocA	3879740	10.0181	3.51278e-07	1.50512e-05	4.82243	delta-1-pyrroline-5 carboxylate dehydrogenase
BSU_37800-sivA	3882423	7.81038	9.51084e-06	0.000246809	3.60764	biofilm protein, member of the processed secretome contributing to biofilm hydrophobicity
BSU_38030-ywdA	3901992	-9.55353	5.67923e-07	2.30034e-05	4.63821	conserved protein of unknown function
BSU_38040-sacA	3902930	-15.6808	6.00148e-11	7.83126e-09	8.10617	sucrose-6-phosphate hydrolase
BSU_38050-sacP	3904339	-12.5717	6.24916e-09	4.4024e-07	6.35631	phosphotransferase system (PTS) sucrose-specific enzyme IIBC component
BSU_38140-qoxD	3914502	8.52902	3.25011e-06	0.000100056	3.99976	cytochrome aa3-600 quinol oxidase (subunit IV)
BSU_38150-qoxC	3914998	9.17344	1.24089e-06	4.46682e-05	4.35	cytochrome aa3-600 quinol oxidase (subunit III)
BSU_38160-qoxB	3916294	12.0073	1.79811e-08	1.09537e-06	5.96044	cytochrome aa3-600 quinol oxidase (subunit I)
BSU_38170-qoxA	3917779	9.06414	1.46102e-06	5.1227e-05	4.2905	cytochrome aa3-600 quinol oxidase (subunit II)
BSU_38499-ywzH	3952183	-7.02832	2.47111e-05	0.000538439	3.26886	conserved hypothetical membrane protein
BSU_38500-dltA	3953031	-8.51967	2.66172e-06	8.43204e-05	4.07407	D-alanine:D-alanyl-carrier protein ligase subunit
BSU_38510-dltB	3954377	-7.95079	6.22745e-06	0.000172105	3.76421	putative D-alanine transferase from DCP to undecaprenylphosphate for lipoteichoic acid and wall teichoic acid
BSU_38520-dltC	3955105	-8.8654	1.58787e-06	5.45096e-05	4.26353	D-alanyl carrier protein
BSU_38530-dltD	3955812	-9.2936	8.37447e-07	3.20547e-05	4.49411	putative D-alanine from undecaprenylphosphate to the polyglycerolphosphate chain for lipoteichoic acid and wall teichoic acid synthesis
BSU_38540-dltE	3956871	-9.93659	3.2042e-07	1.38583e-05	4.85829	putative oxidoreductase
BSU_38560-licH	3959180	10.6896	1.28797e-07	6.1624e-06	5.21025	6-phospho-beta-glucosidase
BSU_38570-licA	3960007	15.6138	8.21363e-11	1.01416e-08	7.99389	phosphotransferase system (PTS) lichenan-specific enzyme IIA component
BSU_38580-licC	3960871	10.5308	1.63271e-07	7.54463e-06	5.12236	phosphotransferase system (PTS) lichenan-specific enzyme IIC component
BSU_38590-licB	3961720	17.2334	7.30432e-12	1.14898e-09	8.93969	phosphotransferase system (PTS) lichenan-specific enzyme IIB component
BSU_38850-yxkC	3989602	-10.4096	1.58042e-07	7.34734e-06	5.13387	conserved protein of unknown function
BSU_38930-yxjJ	3996961	8.40067	3.93718e-06	0.000117126	3.93135	conserved protein of unknown function
BSU_39220-wapI	4023268	-8.62379	2.27822e-06	7.44664e-05	4.12804	antitoxin of WapA tRNase
BSU_39230-wapA	4027046	-12.8578	4.07505e-09	3.07854e-07	6.51166	cell wall-associated tRNA nuclease precursor; intercellular growth inhibitor
BSU_39260-bglH	4033051	-9.90494	3.35936e-07	1.44478e-05	4.8402	aryl-phospho-beta-d-glucosidase
BSU_39270-bglP	4034693	-7.57093	1.09849e-05	0.000277841	3.5562	phosphotransferase system (PTS) beta-glucoside-specific enzyme IIBCA component
BSU_39400-pdp	4049660	7.49061	1.53362e-05	0.000362358	3.44086	pyrimidine-nucleoside phosphorylase
BSU_39420-dra	4051938	7.84373	9.04859e-06	0.000236686	3.62583	deoxyribose-phosphate aldolase
BSU_39940-yxaL	4103045	-9.33638	7.85595e-07	3.05279e-05	4.5153	membrane associated protein kinase with beta-propeller domain
BSU_40090-ahpC	4119232	7.15929	2.51599e-05	0.000546661	3.26228	alkyl hydroperoxide reductase (small subunit)
BSU_40100-ahpF	4120292	10.1147	3.04034e-07	1.32746e-05	4.87698	alkyl hydroperoxide reductase (large subunit)
BSU_40320-rocF	4142156	8.68294	2.58237e-06	8.23704e-05	4.08423	arginase
BSU_40340-rocD	4144904	9.20818	1.17811e-06	4.29469e-05	4.36707	ornithine aminotransferase
BSU_40580-yybN	4173333	-19.3563	2.47328e-13	5.40965e-11	10.2668	conserved protein of unknown function
BSU_40890-rpsR	4198723	-18.1443	1.5125e-12	2.77888e-10	9.55613	ribosomal protein S18
BSU_40900-ssbA	4199145	-23.5721	4.54594e-16	1.83161e-13	12.7372	single-strand DNA-binding protein
BSU_40910-rpsF	4199589	-19.4852	2.03981e-13	4.59278e-11	10.3379	ribosomal protein S6 (BS9)
BSU_41030-jag	4213513	-7.25655	1.75711e-05	0.000403943	3.39368	SpoIIIJ-associated RNA/ssDNA-binding protein
