# Supplementary material for: The B. subtilis Rok protein is an atypical H-NS-like protein irresponsive to physico-chemical cues
Source: Nucleic Acids Res. 2022 Nov 21;50(21):12166–85. doi: 10.1093/nar/gkac1064 (PMC9757077; doi:10.1093/nar/gkac1064)
Supplement: gkac1064_Supplemental_Files [file gkac1064_supplemental_files.zip › table S8.xlsx]

## Sheet: WM21-WM23-diff-WM09-WM11-AL0091
Locus	Coord	Diff	pval	qval	-log10(qval)	Product
BSU_misc_RNA_2-scr	26556	55.3866	1.27606e-36	4.88434e-33	32.3112	small cytoplasmic RNA (scRNA, 4.5S RNA), signal recognition particle-like (SRP) component
BSU_00490-spoVG	56013	-8.07671	5.15936e-06	0.000146103	3.83534	regulator required for spore cortex synthesis (stage V sporulation)
BSU_00520-ctc	59090	17.3679	5.97442e-12	9.595e-10	9.01796	ribosomal protein BL25 (Ctc), binding 5S RNA
BSU_00630-yabR	69819	-6.80776	3.43568e-05	0.000707658	3.15018	putative RNA degradation protein; polyribonucleotide nucleotidyltransferase or phosphorylase
BSU_01020-rplK	118804	-19.1794	3.22127e-13	6.914e-11	10.1603	ribosomal protein L11 (BL11)
BSU_01030-rplA	119460	-11.2393	4.57501e-08	2.45136e-06	5.61059	ribosomal protein L1 (BL1)
BSU_misc_RNA_3-BSU_misc_RNA_3	119925	-11.5233	2.99279e-08	1.69292e-06	5.77136	L10_leader
BSU_01040-rplJ	120311	-11.1577	5.16818e-08	2.71607e-06	5.56606	ribosomal protein L10 (BL5)
BSU_01050-rplL	120793	-15.5105	7.74102e-11	9.73533e-09	8.01165	ribosomal protein L12 (BL9)
BSU_01080-rpoC	127362	8.32917	4.38109e-06	0.00012801	3.89275	RNA polymerase (beta' subunit)
BSU_01090-rplGB	129464	-12.2935	9.46894e-09	6.34963e-07	6.19725	K-turn RNA binding protein; alternative ribosomal protein L7A
BSU_01100-rpsL	129910	-8.55138	2.53854e-06	8.13113e-05	4.08985	ribosomal protein S12 (BS12)
BSU_01110-rpsG	130395	-7.17034	1.99865e-05	0.000451337	3.3455	ribosomal protein S7 (BS7)
BSU_01120-fusA	131723	12.9283	4.54145e-09	3.39736e-07	6.46886	elongation factor G
BSU_01130-tufA	133477	25.1102	5.65348e-17	2.95086e-14	13.5301	elongation factor Tu
BSU_01150-rpsJ	135518	-15.443	8.56191e-11	1.04039e-08	7.98281	ribosomal protein S10 (BS13); transcription antitermination factor
BSU_01160-rplC	136027	-18.4721	9.26776e-13	1.75904e-10	9.75473	ribosomal protein L3 (BL3)
BSU_01170-rplD	136681	-11.3971	3.61381e-08	2.02426e-06	5.69373	ribosomal protein L4
BSU_01180-rplW	137136	-9.76153	4.16213e-07	1.76686e-05	4.7528	ribosomal protein L23
BSU_01210-rplV	138668	8.63282	2.78316e-06	8.74393e-05	4.05829	ribosomal protein L22 (BL17)
BSU_01220-rpsC	139170	-8.02919	5.539e-06	0.000155322	3.80877	ribosomal protein S3 (BS3)
BSU_01230-rplP	139717	-8.51095	2.69664e-06	8.5187e-05	4.06963	ribosomal protein L16
BSU_01240-rpmC	140024	-15.6565	6.22349e-11	8.07507e-09	8.09285	ribosomal protein L29
BSU_01250-rpsQ	140279	-6.70827	3.98629e-05	0.000806601	3.09334	ribosomal protein S17 (BS16)
BSU_01270-rplX	141013	-7.46021	1.29611e-05	0.000316663	3.4994	ribosomal protein L24 (BL23)
BSU_01280-rplE	141465	8.50094	3.38937e-06	0.000104065	3.9827	ribosomal protein L5 (BL6)
BSU_01290-rpsN	141850	-6.7255	3.88499e-05	0.000788186	3.10337	ribosomal protein S14
BSU_01310-rplF	142672	18.2068	1.70587e-12	3.04139e-10	9.51693	ribosomal protein L6 (BL8)
BSU_01320-rplR	143155	16.2182	3.32928e-11	4.63396e-09	8.33405	ribosomal protein L18
BSU_01330-rpsE	143611	12.556	7.92058e-09	5.45783e-07	6.26298	ribosomal protein S5
BSU_01350-rplO	144305	12.1907	1.36718e-08	8.69768e-07	6.0606	ribosomal protein L15
BSU_01389-ybzG	147424	-8.22134	4.1567e-06	0.000122703	3.91115	putative ribosome binding protein
BSU_01390-infA	147694	-9.42959	6.83463e-07	2.67857e-05	4.5721	initiation factor IF-I
BSU_01400-rpmJ	147894	-7.84023	7.34602e-06	0.000195945	3.70787	ribosomal protein L36 (ribosomal protein B)
BSU_01410-rpsM	148156	13.0271	3.91824e-09	2.97968e-07	6.52583	ribosomal protein S13
BSU_01490-rplM	154061	-6.86856	3.13731e-05	0.00065647	3.18279	ribosomal protein L13
BSU_01540-salA	157950	9.0531	1.48533e-06	5.17633e-05	4.28598	phosphorylation-dependent (Y327) transcriptional regulator
BSU_01630-feuA	182847	7.5895	1.32297e-05	0.000322541	3.49142	ferri-bacillibactin-binding lipoprotein
BSU_01780-glmS	201178	11.7076	2.81409e-08	1.61571e-06	5.79164	L-glutamine-D-fructose-6-phosphate amidotransferase
BSU_02110-ybyB	230949	7.34912	1.89467e-05	0.000431248	3.36527	conserved protein of unknown function
BSU_02130-glpQ	233455	-7.49893	1.22325e-05	0.000300784	3.52175	secreted glycerophosphoryl diester phosphodiesterase
BSU_02900-yceD	313071	9.66686	5.93677e-07	2.37543e-05	4.62426	putative stress adaptation protein (tellurite resistance)
BSU_03050-ldh	330257	23.2134	9.61915e-16	3.50656e-13	12.4551	L-lactate dehydrogenase
BSU_03270-ycgT	353363	7.48091	1.55602e-05	0.000366143	3.43635	Fur-regulated NADPH:ferredoxin oxidoreductase
BSU_03480-srfAA	382350	-11.1411	5.29807e-08	2.77165e-06	5.55726	surfactin synthetase
BSU_03500-comS	390950	-14.2932	4.77194e-10	4.54741e-08	7.34224	regulator of genetic competence
BSU_03490-srfAB	393120	-11.9833	1.50517e-08	9.44472e-07	6.02481	surfactin synthetase
BSU_03510-srfAC	400446	-13.0279	3.1605e-09	2.46048e-07	6.60898	surfactin synthetase
BSU_03520-srfAD	402752	-10.2477	2.01299e-07	9.15451e-06	5.03836	surfactin synthetase
BSU_03982-mtlF	451401	9.18182	1.22545e-06	4.43207e-05	4.35339	phosphotransferase system (PTS) mannitol-specific enzyme IIA component
BSU_03990-mtlD	452179	6.93078	3.53984e-05	0.000725209	3.13954	mannitol-1-phosphate 5-dehydrogenase
BSU_04400-gsiB	494692	9.2278	1.14409e-06	4.17728e-05	4.37911	general stress protein glucose starvation induced
BSU_04470-dctP	500799	8.29224	4.62962e-06	0.000133405	3.87483	C4-dicarboxylate transport protein
BSU_04530-fbpB	506412	10.6979	1.27212e-07	6.09927e-06	5.21472	regulator of iron homeostasis
BSU_04536-fbpA	506537	7.93688	7.8729e-06	0.000209028	3.6798	regulator of iron homeostasis
BSU_04720-rsbW	522655	14.4993	4.34263e-10	4.20814e-08	7.37591	switch protein/serine kinase and anti-sigma factor (inhibitory sigma-B binding protein)
BSU_04730-sigB	523256	9.16659	1.25366e-06	4.48466e-05	4.34827	RNA polymerase sigma-37 factor (sigma(B))
BSU_04740-rsbX	523950	7.53117	1.44345e-05	0.000345314	3.46179	serine phosphatase
BSU_05120-cspC	559364	-24.1682	1.8654e-16	8.08318e-14	13.0924	cold-shock protein
BSU_06020-groES	650045	-12.7738	4.6203e-09	3.44512e-07	6.4628	chaperonin small subunit
BSU_06180-pspA	671587	-12.3537	8.6547e-09	5.89804e-07	6.22929	phage shock protein A homolog regulator; prophage region 3
BSU_06190-ydjG	672507	-9.32048	8.04479e-07	3.10515e-05	4.50792	putative phage replication protein; prophage region 3
BSU_06200-ydjH	673401	-9.27857	8.56463e-07	3.26736e-05	4.4858	conserved hypothetical protein; prophage region 3
BSU_06210-ydjI	674300	-7.85019	7.23742e-06	0.000193949	3.71231	putative phage protein
BSU_06240-bdhA	678431	-8.71974	1.97393e-06	6.63206e-05	4.17835	acetoin reductase/2,3-butanediol dehydrogenase
BSU_07550-yflT	827629	7.64353	1.22036e-05	0.000300544	3.52209	heat stress induced protein
BSU_07560-pel	828624	-8.58845	2.40176e-06	7.79078e-05	4.10842	pectate lyase
BSU_07800-treP	851073	-8.30979	3.64213e-06	0.00011035	3.95723	phosphotransferase system (PTS) trehalose-specific enzyme IIBC component
BSU_08180-malA	890697	27.8504	9.42284e-19	6.83558e-16	15.1652	6-phospho-alpha-glucosidase
BSU_08190-glvR	891818	15.6521	7.7574e-11	9.73533e-09	8.01165	transcriptional activator of the Mal operon
BSU_08200-malP	893007	13.4864	1.97259e-09	1.62375e-07	6.78948	phosphotransferase system (PTS) maltose-specific enzyme IICB component
BSU_08580-yfhL	929572	7.0107	3.14143e-05	0.00065647	3.18279	factor for peptide SdpC immunity
BSU_08760-spo0M	953761	8.94616	1.74267e-06	5.92921e-05	4.227	protein involved in the control of the cell cycle as a function of the environment
BSU_09100-cspB	984364	-38.3395	1.18848e-25	2.48133e-22	21.6053	major cold-shock protein, RNA helicase co-factor, RNA co-chaperone
BSU_09280-glpF	1002913	8.31157	4.4978e-06	0.000130921	3.88299	glycerol permease
BSU_09290-glpK	1004089	15.4836	9.97831e-11	1.19304e-08	7.92334	glycerol kinase (sn-glycerol-3-phosphate generating)
BSU_09690-nhaX	1044623	8.70478	2.49947e-06	8.05089e-05	4.09416	stress response protein, UspA family
BSU_10440-yhjA	1118985	11.9012	2.10719e-08	1.26025e-06	5.89954	conserved hypothetical protein
BSU_10770-wprA	1155131	-11.2786	4.31429e-08	2.33684e-06	5.63137	cell wall-associated protease
BSU_11430-oppA	1220668	7.44393	1.6444e-05	0.000384968	3.41457	oligopeptide ABC transporter (binding lipoprotein)
BSU_11500-spx	1227895	8.74361	2.35856e-06	7.66147e-05	4.11569	redox-sensitive regulator
BSU_11850-yjcG	1257120	6.88296	3.80202e-05	0.000774088	3.11121	putative RNA ligase or phosphoesterase
BSU_11910-yjcM	1264317	-8.00616	5.73295e-06	0.000159979	3.79594	conserved hypothetical protein; phage island
BSU_11920-yjcN	1265217	-6.73178	3.84867e-05	0.000782199	3.10668	conserved hypothetical protein; phage island
BSU_12280-yjlC	1298823	-10.7941	8.89711e-08	4.40277e-06	5.35627	conserved hypothetical protein
BSU_12290-ndh	1299663	-9.52617	5.91619e-07	2.37543e-05	4.62426	NADH dehydrogenase
BSU_12410-bstD	1314072	12.0112	1.78778e-08	1.09197e-06	5.96179	putative DNA-binding protein
BSU_12600-xkdF	1329116	-6.79281	3.51326e-05	0.000721049	3.14203	phage PBSX; conserved hypothetical protein
BSU_12619-ykzL	1330704	-6.78264	3.56708e-05	0.00072884	3.13737	phage PBSX; conserved hypothetical protein
BSU_12649-ykzM	1332296	-8.20984	4.22872e-06	0.000124349	3.90536	phage PBSX; conserved hypothetical protein
BSU_13160-ohrB	1382225	8.24198	4.99062e-06	0.000142342	3.84667	organic hydroperoxide resistance reductase B
BSU_13910-ptsI	1460506	7.8231	9.33189e-06	0.00024262	3.61507	phosphotransferase system (PTS) enzyme I
BSU_14170-ykuP	1488641	9.85384	4.48971e-07	1.89589e-05	4.72219	short-chain flavodoxin
BSU_14240-rok	1494075	11.849	2.27797e-08	1.34835e-06	5.8702	repressor of comK
BSU_14480-abh	1518004	-8.64644	2.20241e-06	7.26731e-05	4.13863	transcriptional regulator
BSU_14580-pdhA	1528884	-6.56793	4.91624e-05	0.000965837	3.0151	pyruvate dehydrogenase (E1 alpha subunit)
BSU_14600-pdhC	1531201	10.178	2.76627e-07	1.22645e-05	4.91135	pyruvate dehydrogenase (dihydrolipoamide acetyltransferase E2 subunit)
BSU_14940-ylbA	1565528	6.93633	3.51063e-05	0.000721049	3.14203	conserved hypothetical protein
BSU_15070-ylbN	1575523	-7.6617	9.59169e-06	0.000248346	3.60494	conserved hypothetical protein
BSU_15080-rpmF	1575894	-10.0122	2.86193e-07	1.25673e-05	4.90076	ribosomal protein L32
BSU_15560-pyrE	1629645	7.84708	9.00347e-06	0.000235774	3.6275	orotate phosphoribosyltransferase
BSU_15820-rpmB	1655693	-14.7039	2.58328e-10	2.72819e-08	7.56413	ribosomal protein L28
BSU_misc_RNA_30-BSU_misc_RNA_30	1676002	-13.6772	1.198e-09	1.03046e-07	6.98697	L19_leader
BSU_16040-rplS	1676216	-12.6593	5.48205e-09	3.94673e-07	6.40376	ribosomal protein L19
BSU_16100-sucD	1682068	14.3691	5.27578e-10	4.96572e-08	7.30402	succinyl-CoA synthetase (alpha subunit)
BSU_16330-cheY	1704015	-7.17989	1.97033e-05	0.000446259	3.35041	regulator of chemotaxis and motility
BSU_16490-rpsB	1718303	-11.4644	3.26837e-08	1.84426e-06	5.73418	ribosomal protein S2
BSU_16500-tsf	1719216	-10.6021	1.18541e-07	5.70737e-06	5.24356	elongation factor Ts
BSU_16680-rpsO	1739076	-20.6116	3.79029e-14	9.67198e-12	11.0145	ribosomal protein S15 (BS18)
BSU_17460-glnA	1879092	9.66033	5.99502e-07	2.39446e-05	4.62079	glutamine synthetase
BSU_18440-gltB	2009313	6.97874	3.29506e-05	0.000680524	3.16716	glutamate synthase (small subunit, NADP-dependent)
BSU_18840-xynA	2054920	-11.6426	2.50441e-08	1.45981e-06	5.83571	secreted endo-1,4-beta-xylanase
BSU_18980-yobJ	2070665	-6.6535	4.32618e-05	0.000865462	3.06275	conserved protein of unknown function; putative defective prophage 6
BSU_misc_RNA_32-bsrB	2096010	6.75937	4.57305e-05	0.000906948	3.04242	6Sa RNA
BSU_19360-odhB	2108132	-11.3104	4.11372e-08	2.25479e-06	5.64689	2-oxoglutarate dehydrogenase complex (dihydrolipoamide transsuccinylase, E2 subunit)
BSU_19370-odhA	2110191	-11.0471	6.09669e-08	3.13236e-06	5.50413	2-oxoglutarate dehydrogenase (E1 subunit)
BSU_20420-yorD	2187142	-9.35454	7.64558e-07	2.97607e-05	4.52636	stress protein SCP1; phage SPbeta
BSU_21440-bdbB	2265448	-9.26659	8.7193e-07	3.31536e-05	4.47947	thiol-disulfide oxidoreductase B; bacteriophage SPbeta
BSU_21450-sunS	2266302	-8.42595	3.06182e-06	9.52361e-05	4.0212	sublancin glycosyltransferase; phage SPbeta
BSU_21460-bdbA	2267143	-8.18411	4.39449e-06	0.000128076	3.89253	bacteriophage SPbeta thiol-disulfide oxidoreductase
BSU_21470-sunT	2268405	-8.46782	2.87611e-06	9.0113e-05	4.04521	sublancin 168 lantibiotic transporter
BSU_21480-sunA	2269606	-82.8757	1.49744e-54	1.71951e-50	49.7646	sublancin 168 lantibiotic antimicrobial precursor peptide; SPBeta prophage
BSU_21530-yolB	2272712	-7.76604	8.20719e-06	0.0002169	3.66374	conserved protein of unknown function; phage SPbeta
BSU_21540-yolA	2273130	-11.2658	4.39765e-08	2.36526e-06	5.62612	conserved exported protein of unknown function; SPbeta phage
BSU_21925-BSU_21925	2307816	-28.1865	4.60605e-19	3.77795e-16	15.4227	hypothetical protein
BSU_21930-cspD	2308005	-27.8333	7.80671e-19	6.18237e-16	15.2088	cold-shock protein, molecular chaperone, RNA-helicase co-factor
BSU_misc_RNA_35-rnpB	2331520	18.7974	7.05818e-13	1.38159e-10	9.85962	RNA component of ribonuclease P (RNase P) (catalytic subunit, ribozyme)
BSU_22730-ndk	2381579	-9.56683	5.56746e-07	2.27305e-05	4.64339	nucleoside diphosphate kinase
BSU_22790-hbs	2385682	-12.8856	3.90935e-09	2.97968e-07	6.52583	non-specific DNA-binding protein HBsu
BSU_23040-fer	2409853	-8.67273	2.11757e-06	7.03795e-05	4.15255	ferredoxin
BSU_23370-ypuA	2436481	8.69577	2.53332e-06	8.13113e-05	4.08985	putative exported protein
BSU_23550-mleA	2452123	-7.71528	8.85375e-06	0.000232118	3.63429	catabolic NAD-dependent malic enzyme (conversion of malate into pyruvate)
BSU_23560-mleN	2453503	-7.56106	1.11481e-05	0.000281039	3.55123	malate-H+/Na+-lactate antiporter
BSU_23570-ansB	2455061	-8.26328	3.90423e-06	0.000116497	3.93369	L-aspartase (aspartate ammonia lyase)
BSU_23580-ansA	2456314	-7.94821	6.25143e-06	0.000172353	3.76358	exported L-asparaginase
BSU_23830-yqjL	2477350	7.07374	2.85904e-05	0.000611367	3.2137	putative hydrolase
BSU_24080-bcd	2503206	7.65926	1.19202e-05	0.000295636	3.52924	branched-chain amino acid dehydrogenase
BSU_25020-sodA	2585738	18.7109	8.0326e-13	1.53731e-10	9.81324	superoxide dismutase (Mn[2+]-dependent)
BSU_25050-yqgA	2588210	-18.8013	5.66707e-13	1.15177e-10	9.93863	cell wall protein
BSU_25400-yqeY	2620133	-15.0737	1.48675e-10	1.68201e-08	7.77417	conserved protein of unknown function with tRNA aminoacid amidase domain
BSU_25410-rpsU	2620458	-15.3044	1.05324e-10	1.24043e-08	7.90643	ribosomal protein S21
BSU_25550-rpsT	2635948	-8.40439	3.16203e-06	9.80015e-05	4.00877	ribosomal protein S20 (BS20)
BSU_26820-yrpD	2739840	-8.66983	2.12679e-06	7.05836e-05	4.1513	putative lipoprotein
BSU_27380-yrzB	2797241	8.02048	6.94849e-06	0.000188405	3.72491	putative nucleic acid binding protein
BSU_misc_RNA_41-bsrA	2814591	16.4996	2.18665e-11	3.11916e-09	8.50596	6Sb RNA
BSU_27700-yrbF	2832557	-7.75336	8.36414e-06	0.000220553	3.65649	component of the preprotein translocase
BSU_27940-rpmA	2855022	-13.4603	1.65632e-09	1.40645e-07	6.85187	ribosomal protein L27 (BL24)
BSU_27950-prp	2855346	-14.9897	1.68543e-10	1.86993e-08	7.72817	ribosomal protein L27 specific N-terminal end cysteine protease
BSU_27960-rplU	2855672	-18.226	1.33885e-12	2.49984e-10	9.60209	ribosomal protein L21 (BL20)
BSU_misc_RNA_43-ldlU	2855878	-13.4815	1.60487e-09	1.37017e-07	6.86323	ribosomal protein L21 leader mRNA sequence
BSU_28230-tig	2886952	-9.68738	4.64977e-07	1.94511e-05	4.71106	prolyl isomerase (trigger factor)
BSU_28430-sdhB	2905952	9.46531	8.02306e-07	3.10198e-05	4.50836	succinate dehydrogenase (iron-sulfur protein)
BSU_28440-sdhA	2907215	6.75055	4.63376e-05	0.000917404	3.03744	succinate dehydrogenase (flavoprotein subunit)
BSU_28450-sdhC	2908433	-7.57947	1.08457e-05	0.000274925	3.56079	succinate dehydrogenase (cytochrome b558 subunit)
BSU_28820-ysdC	2950764	6.98059	3.28597e-05	0.000679262	3.16796	putative fructose-lysine aminopeptidase
BSU_28850-rplT	2952404	-7.22216	1.84975e-05	0.000423122	3.37353	ribosomal protein L20
BSU_28860-rpmI	2952715	-12.1484	1.17615e-08	7.59703e-07	6.11936	ribosomal protein L35
BSU_28870-infC	2953089	-7.42219	1.37188e-05	0.000330952	3.48023	initiation factor IF-3
BSU_28900-pftB	2954840	12.8132	5.39389e-09	3.90776e-07	6.40807	pyruvate import system subunit B
BSU_28910-pftA	2955429	12.5145	8.428e-09	5.77784e-07	6.23823	pyruvate uptake system subunit A
BSU_29010-speD	2966603	7.82982	9.2386e-06	0.000240833	3.61828	S-adenosylmethionine decarboxylase
BSU_29020-gapB	2967543	10.2763	2.38843e-07	1.07554e-05	4.96837	glyceraldehyde-3-phosphate dehydrogenase (NADP-dependent, gluconeogenesis)
BSU_29120-mdh	2979203	18.8517	6.50848e-13	1.28857e-10	9.88989	malate dehydrogenase (NAD-dependent)
BSU_29130-icd	2980352	17.8537	2.89128e-12	4.91861e-10	9.30816	isocitrate dehydrogenase
BSU_29140-citZ	2981710	14.8032	2.75768e-10	2.86575e-08	7.54276	citrate synthase II
BSU_29190-pfkA	2987068	-7.54998	1.13342e-05	0.000284171	3.54642	6-phosphofructokinase
BSU_misc_RNA_93-ldsD	3035655	-11.8798	1.75703e-08	1.07893e-06	5.96701	ribosomal protein S4 leader mRNA sequence
BSU_29660-rpsD	3036031	-12.1709	1.13721e-08	7.38798e-07	6.13147	ribosomal protein S4 (BS4)
BSU_29760-brxC	3046920	8.38472	4.03215e-06	0.000119641	3.92212	bacilliredoxin involved in debacillithiolation
BSU_29770-ytxH	3047335	16.9471	1.1205e-11	1.671e-09	8.77702	conserved protein of unknown function
BSU_29780-ytxG	3047804	9.17584	1.23645e-06	4.46484e-05	4.35019	general stress protein
BSU_30650-dps	3136457	8.15718	5.66478e-06	0.000158269	3.8006	DNA-protecting protein, mini-ferritin
BSU_30800-menB	3149309	6.818	4.18952e-05	0.000841054	3.07518	dihydroxynapthoic acid synthetase
BSU_rRNA_21-rrnB-5S	3173877	9.23725	1.12805e-06	4.13185e-05	4.38386	ribosomal RNA-5S
BSU_31000-yuaI	3180187	8.63287	2.78298e-06	8.74393e-05	4.05829	putative N-acetyltransferase
BSU_31010-floT	3181230	8.63784	2.7624e-06	8.70251e-05	4.06036	flotillin lipid rafts scaffold protein
BSU_31080-bslA	3187776	7.41427	1.71892e-05	0.000398352	3.39973	biofilm hydrophobic layer component
BSU_31110-yubF	3190594	-6.54486	5.08858e-05	0.000994954	3.0022	conserved protein of unknown function
BSU_31390-yugI	3225374	-13.0493	3.06119e-09	2.39943e-07	6.61989	putative RNA degradation protein; putative phosphorylase or nucleotidyl transferase; general stress protein
BSU_31910-yukE	3276288	-11.1111	5.54061e-08	2.88539e-06	5.5398	small WGX100 secreted protein (ESX-dependent secretion)
BSU_31930-ald	3278893	-8.64646	2.20234e-06	7.26731e-05	4.13863	L-alanine dehydrogenase (NAD-dependent)
BSU_31959-ybdZ	3280399	8.20752	5.25433e-06	0.000148245	3.82902	stimulator of DhbF tyrosine adenylation activity
BSU_31960-dhbF	3284087	8.21227	5.21715e-06	0.000147558	3.83104	siderophore 2,3-dihydroxybenzoate-glycine-threonine trimeric ester bacillibactin synthetase
BSU_31970-dhbB	3288144	11.2859	5.28425e-08	2.77073e-06	5.55741	isochorismatase (siderophore specific)
BSU_31980-dhbE	3289451	10.0369	3.4154e-07	1.46613e-05	4.83383	2,3-dihydroxybenzoate-AMP ligase
BSU_31990-dhbC	3290887	8.22994	5.08127e-06	0.000144426	3.84035	isochorismate synthase (siderophore-specific)
BSU_32000-dhbA	3291904	8.29732	4.5946e-06	0.000132729	3.87703	2,3-dihydro-2,3-dihydroxybenzoate dehydrogenase
BSU_32220-nfu	3310554	8.26149	4.84726e-06	0.000138806	3.85759	putative iron-sulfur scaffold protein
BSU_32670-sufB	3356292	8.30668	4.53078e-06	0.000131547	3.88092	FeS cluster formation scaffold protein
BSU_32810-yusI	3366751	-6.88016	3.08343e-05	0.000649074	3.18771	putative oxidoreductase with thioredoxin domain and regulator domain
BSU_misc_RNA_55-ssrA	3450892	91.1175	8.31863e-60	1.91046e-55	54.7189	transfer-messenger RNA (tmRNA, 10Sa RNA)
BSU_33630-secG	3455208	-7.05897	2.3605e-05	0.000517778	3.28586	preprotein translocase subunit
BSU_33900-eno	3477201	11.339	4.8805e-08	2.57668e-06	5.58894	enolase
BSU_33910-pgm	3478645	11.5256	3.69342e-08	2.05649e-06	5.68687	phosphoglycerate mutase
BSU_33920-tpi	3479786	9.20647	1.18114e-06	4.29891e-05	4.36664	triose phosphate isomerase
BSU_33930-pgk	3480789	11.4359	4.22316e-08	2.29832e-06	5.63859	phosphoglycerate kinase
BSU_33940-gapA	3482202	11.7983	2.45741e-08	1.43606e-06	5.84283	glyceraldehyde-3-phosphate dehydrogenase (NAD-dependent, glycolytic)
BSU_34540-clpP	3546531	-8.05889	5.29863e-06	0.000149128	3.82644	ATP-dependent Clp protease proteolytic subunit; Maxwell's demon
BSU_34800-cwlO	3575074	-9.20935	9.49783e-07	3.58173e-05	4.44591	secreted cell wall DL-endopeptidase
BSU_34860-hisI	3583251	10.1666	2.81349e-07	1.24259e-05	4.90567	bifunctional phosphoribosyl-AMP cyclohydrolase; phosphoribosyl-ATP pyrophosphohydrolase
BSU_34870-hisF	3583941	8.51569	3.31551e-06	0.000101933	3.99169	imidazole glycerol phosphate synthase subunit
BSU_34880-hisA	3584686	8.40662	3.9023e-06	0.000116497	3.93369	phosphoribosylformimino-5-aminoimidazole carboxamide ribotide isomerase
BSU_34900-hisB	3585982	7.11173	2.7013e-05	0.000583003	3.23433	imidazoleglycerol-phosphate dehydratase [Mn(II)-dependent]
BSU_35110-yvlC	3607222	8.29127	4.63634e-06	0.000133431	3.87474	membrane associated phage-like stress regulator, nisin resistance
BSU_35120-yvlB	3607874	10.7308	1.21108e-07	5.81874e-06	5.23517	conserved protein of unknown function, stress-related
BSU_35310-hpf	3631288	23.2815	8.68936e-16	3.21871e-13	12.4923	ribosome-associated sigma 54 modulation protein; ribosome dimerisation factor
BSU_35320-fliT	3632321	-8.43662	3.01339e-06	9.40291e-05	4.02674	flagellar assembly protein FliT involved in control of flagella expression
BSU_35330-fliS	3632689	-7.52214	1.18156e-05	0.000293677	3.53213	flagellar assembly protein FliS
BSU_35360-hag	3635444	-25.6393	2.07107e-17	1.2196e-14	13.9138	flagellin protein
BSU_35910-rbsR	3701901	-8.08457	5.09914e-06	0.000144755	3.83937	ribose operon repressor (LacI family, D-ribose)
BSU_35920-rbsK	3702834	-6.71265	3.96026e-05	0.00080204	3.0958	ribokinase
BSU_35940-rbsA	3704423	8.20479	5.27583e-06	0.000148668	3.82778	ribose ABC transporter (ATP-binding protein)
BSU_36670-csbD	3770198	8.77839	2.23912e-06	7.34625e-05	4.13393	stress response protein
BSU_36820-atpG	3783370	-6.6799	4.15886e-05	0.000836361	3.07761	ATP synthase (subunit gamma, component F1)
BSU_36830-atpA	3784632	-7.9004	6.71442e-06	0.000182489	3.73876	ATP synthase (subunit alpha, component F1)
BSU_36840-atpH	3785676	-8.15177	4.61203e-06	0.000133065	3.87594	ATP synthase (subunit delta, component F1)
BSU_36850-atpF	3786201	-10.364	1.69182e-07	7.77085e-06	5.10953	ATP synthase (subunit b, component F0)
BSU_36860-atpE	3786726	-13.2111	2.40365e-09	1.93015e-07	6.71441	ATP synthase (subunit c, component F0)
BSU_36870-atpB	3787245	-8.06478	5.25222e-06	0.000148245	3.82902	ATP synthase (subunit a, component F0)
BSU_37070-rpmE	3803181	-12.0456	1.37148e-08	8.70093e-07	6.06043	ribosomal protein L31
BSU_37110-ywjH	3808073	10.8686	9.85745e-08	4.81673e-06	5.31725	transaldolase
BSU_37120-fbaA	3808941	10.2715	2.40562e-07	1.07905e-05	4.96696	fructose-1,6-bisphosphate aldolase
BSU_37350-sboA	3836124	-10.129	2.40378e-07	1.07905e-05	4.96696	subtilosin A
BSU_37370-albA	3836996	-7.15903	2.03271e-05	0.000457077	3.34001	subtilosin A thioether formation enzyme
BSU_37380-albB	3837763	-7.27238	1.71604e-05	0.000398087	3.40002	membrane component involved in subtilosin production
BSU_37540-ywhB	3853580	10.1001	3.10734e-07	1.35158e-05	4.86916	2-hydroxymuconate tautomerase (promiscuous)
BSU_37780-rocA	3879740	11.9299	2.01873e-08	1.22006e-06	5.91362	delta-1-pyrroline-5 carboxylate dehydrogenase
BSU_37790-rocG	3881377	6.69301	5.04975e-05	0.000989527	3.00457	glutamate dehydrogenase
BSU_38030-ywdA	3901992	-9.45923	6.53854e-07	2.5713e-05	4.58985	conserved protein of unknown function
BSU_38040-sacA	3902930	-15.301	1.05863e-10	1.24043e-08	7.90643	sucrose-6-phosphate hydrolase
BSU_38050-sacP	3904339	-12.2925	9.48325e-09	6.34963e-07	6.19725	phosphotransferase system (PTS) sucrose-specific enzyme IIBC component
BSU_38150-qoxC	3914998	-6.5797	4.83051e-05	0.000952254	3.02125	cytochrome aa3-600 quinol oxidase (subunit III)
BSU_38170-qoxA	3917779	-7.62766	1.00922e-05	0.000258105	3.5882	cytochrome aa3-600 quinol oxidase (subunit II)
BSU_38499-ywzH	3952183	-7.01486	2.52132e-05	0.000546785	3.26218	conserved hypothetical membrane protein
BSU_38500-dltA	3953031	-7.35115	1.5255e-05	0.00036081	3.44272	D-alanine:D-alanyl-carrier protein ligase subunit
BSU_38510-dltB	3954377	-6.81983	3.37425e-05	0.000696254	3.15723	putative D-alanine transferase from DCP to undecaprenylphosphate for lipoteichoic acid and wall teichoic acid
BSU_38520-dltC	3955105	-7.94149	6.31453e-06	0.000173676	3.76026	D-alanyl carrier protein
BSU_38530-dltD	3955812	-6.88538	3.05944e-05	0.000645801	3.1899	putative D-alanine from undecaprenylphosphate to the polyglycerolphosphate chain for lipoteichoic acid and wall teichoic acid synthesis
BSU_38540-dltE	3956871	-7.20914	1.88609e-05	0.000429722	3.36681	putative oxidoreductase
BSU_38560-licH	3959180	13.3422	2.44678e-09	1.95113e-07	6.70971	6-phospho-beta-glucosidase
BSU_38570-licA	3960007	16.9629	1.09427e-11	1.65336e-09	8.78163	phosphotransferase system (PTS) lichenan-specific enzyme IIA component
BSU_38580-licC	3960871	10.7759	1.13217e-07	5.46249e-06	5.26261	phosphotransferase system (PTS) lichenan-specific enzyme IIC component
BSU_38590-licB	3961720	14.5332	4.12816e-10	4.03435e-08	7.39423	phosphotransferase system (PTS) lichenan-specific enzyme IIB component
BSU_38850-yxkC	3989602	-13.0234	3.182e-09	2.46885e-07	6.60751	conserved protein of unknown function
BSU_38930-yxjJ	3996961	8.11329	6.04874e-06	0.000168178	3.77423	conserved protein of unknown function
BSU_39220-wapI	4023268	-9.62368	5.11409e-07	2.12004e-05	4.67366	antitoxin of WapA tRNase
BSU_39230-wapA	4027046	-14.9586	1.76577e-10	1.94032e-08	7.71213	cell wall-associated tRNA nuclease precursor; intercellular growth inhibitor
BSU_39400-pdp	4049660	6.78621	4.39332e-05	0.000875842	3.05757	pyrimidine-nucleoside phosphorylase
BSU_39940-yxaL	4103045	-10.4612	1.46314e-07	6.89988e-06	5.16116	membrane associated protein kinase with beta-propeller domain
BSU_40100-ahpF	4120292	8.78023	2.233e-06	7.34625e-05	4.13393	alkyl hydroperoxide reductase (large subunit)
BSU_40320-rocF	4142156	12.6902	6.48186e-09	4.55237e-07	6.34176	arginase
BSU_40330-rocE	4143377	8.26458	4.82491e-06	0.000138338	3.85906	arginine/ornithine/gamma-aminobutyrate permease
BSU_40340-rocD	4144904	12.5988	7.43022e-09	5.15536e-07	6.28774	ornithine aminotransferase
BSU_40580-yybN	4173333	-20.3709	5.43052e-14	1.37052e-11	10.8631	conserved protein of unknown function
BSU_40890-rpsR	4198723	-13.3573	1.93196e-09	1.59602e-07	6.79696	ribosomal protein S18
BSU_40900-ssbA	4199145	-22.7412	1.5732e-15	5.47426e-13	12.2617	single-strand DNA-binding protein
BSU_40910-rpsF	4199589	-15.8829	4.43766e-11	5.95996e-09	8.22476	ribosomal protein S6 (BS9)
BSU_41030-jag	4213513	-7.13188	2.11686e-05	0.000471083	3.3269	SpoIIIJ-associated RNA/ssDNA-binding protein
HXD20_RS00205-NA	34168	10.5854	1.50482e-07	7.053e-06	5.15163	repressor of comK
